# Supplementary material for: ﻿Two new species of Heteroconis Enderlein, 1905 from China (Neuroptera, Coniopterygidae)
Source: Zookeys. 2022 Jan 11;1081:89–98. doi: 10.3897/zookeys.1081.72606 (PMC8766423; doi:10.3897/zookeys.1081.72606)
Supplement: XML Treatment for Heteroconis orbicularis [file zookeys.1081.72606-treatment1.xml]

<!DOCTYPE tp:taxon-treatment
  PUBLIC "-//TaxonX//DTD Taxonomic Treatment Publishing DTD v0 20100105//EN" "tax-treatment-NSO.dtd">
<tp:taxon-treatment xmlns:tp="http://www.plazi.org/taxpub"><tp:treatment-meta><kwd-group><label>Taxon classification</label><kwd>
                <named-content content-type="kingdom">Animalia</named-content>
              </kwd><kwd>
                <named-content content-type="order">Neuroptera</named-content>
              </kwd><kwd>
                <named-content content-type="family">Coniopterygidae</named-content>
              </kwd></kwd-group><mixed-citation publication-type="journal"><person-group><name><surname>Zhao</surname><given-names>Yaru</given-names></name><name><surname>Sziráki</surname><given-names>György</given-names></name><name><surname>Liu</surname><given-names>Zhiqi</given-names></name></person-group><article-title>﻿Two new species of <italic><tp:taxon-name><tp:taxon-name-part taxon-name-part-type="genus" reg="Heteroconis">Heteroconis</tp:taxon-name-part></tp:taxon-name></italic> Enderlein, 1905 from China (<tp:taxon-name><tp:taxon-name-part taxon-name-part-type="order">Neuroptera</tp:taxon-name-part></tp:taxon-name>, <tp:taxon-name><tp:taxon-name-part taxon-name-part-type="family">Coniopterygidae</tp:taxon-name-part></tp:taxon-name>)</article-title><source>Zookeys</source><day>11</day><month>01</month><year>2022</year><volume>1081</volume><fpage>89</fpage><lpage>98</lpage><pub-id pub-id-type="doi">10.3897/zookeys.1081.72606</pub-id></mixed-citation></tp:treatment-meta><tp:nomenclature><label>﻿</label><tp:taxon-name>
              <object-id xmlns:xlink="http://www.w3.org/1999/xlink" content-type="arpha" xlink:type="simple">03541857-D2E3-5B72-B635-8A36AA36187D</object-id>
              <tp:taxon-name-part taxon-name-part-type="genus" reg="Heteroconis">Heteroconis</tp:taxon-name-part>
              <tp:taxon-name-part taxon-name-part-type="species" reg="orbicularis">orbicularis</tp:taxon-name-part>
              <object-id xmlns:xlink="http://www.w3.org/1999/xlink" content-type="zoobank" xlink:type="simple">http://zoobank.org/B4C8916E-C887-45CD-B2D0-391DC480A665</object-id>
            </tp:taxon-name><tp:taxon-status xmlns:xlink="http://www.w3.org/1999/xlink" xlink:type="simple">sp. nov.</tp:taxon-status><xref ref-type="fig" rid="F1">Figures 1</xref><xref ref-type="fig" rid="F2">, 2</xref></tp:nomenclature><tp:treatment-sec sec-type="diagnosis" id="SECID0E1CAE"><title>Diagnosis.</title><p>Head projections absent; basal five or six flagellomeres pale; sternite 9 without a ventral projection.</p></tp:treatment-sec><tp:treatment-sec sec-type="Holotype" id="SECID0E6CAE"><title>Holotype.</title><p>Male, China, Yunnan Province, Jinghong City, Xishuangbanna Tropical Rainforest National Park, <named-content xmlns:xlink="http://www.w3.org/1999/xlink" content-type="dwc:verbatimCoordinates" xlink:type="simple"><named-content content-type="geo-json" specific-use="{&#34;type&#34;:&#34;Point&#34;,&#34;coordinates&#34;:[100.887400,22.032000]}" id="NCID0EIDAE" xlink:type="simple">22.0320°N, 100.8874°E</named-content></named-content>, 25.iii.2019, leg. Yaru Zhao &amp; Mingming Zou. <bold><italic>Paratypes.</italic></bold> 8 males, same data as holotype.</p></tp:treatment-sec><tp:treatment-sec sec-type="description" id="SECID0EQDAE"><title>Description.</title><p><bold>Male. <italic>Head</italic></bold> (Fig. <xref ref-type="fig" rid="F1">1a</xref>). Fuscous. Frons without projections. Eyes dark. Antennae 18-segmented. Basal six or seven as well as, eleventh and twelfth flagellomeres whitish, the others dark brown. Scape about 3-times as long as broad. Pedicel 2-times as long as broad. Maxillary and labial palps dark brown.</p><fig id="F1" position="float" orientation="portrait"><object-id xmlns:xlink="http://www.w3.org/1999/xlink" content-type="doi" xlink:type="simple">10.3897/zookeys.1081.72606.figure1</object-id><object-id xmlns:xlink="http://www.w3.org/1999/xlink" content-type="arpha" xlink:type="simple">636106FC-1B05-5AE4-9CCA-0108B914EE7B</object-id><label>Figure 1.</label><caption><p><italic><tp:taxon-name><tp:taxon-name-part taxon-name-part-type="genus" reg="Heteroconis">Heteroconis</tp:taxon-name-part><tp:taxon-name-part taxon-name-part-type="species" reg="orbicularis">orbicularis</tp:taxon-name-part></tp:taxon-name></italic> sp. nov., holotype male <bold>a</bold> habitus, lateral view <bold>b</bold> head, dorsal view <bold>c</bold> forewing <bold>d</bold> hindwing. Scale bar: 1 mm.</p></caption><graphic xmlns:xlink="http://www.w3.org/1999/xlink" xlink:href="zookeys-1081-089-g001.jpg" position="float" orientation="portrait" xlink:type="simple" id="oo_632925.jpg"><uri content-type="original_file" xlink:type="simple">https://binary.pensoft.net/fig/632925</uri></graphic></fig><p><bold><italic>Thorax</italic>.</bold> Fuscous, but thoracic sutures, apodemes, meso- and metanotum dorsal spots dark. Legs yellowish-brown.</p><p><bold><italic>Wings</italic></bold> (Fig. <xref ref-type="fig" rid="F1">1b–c</xref>). Fore wing membrane light grayish-brown. Basal cross veins RP-M and M-CuA meeting vein M between the median thickenings. Forewing length 2.8–3.1 mm, width 1.0–1.3 mm. Hind wing almost hyaline. Hindwing length 2.0–2.3 mm, width 0.8–1.1 mm.</p><p><bold><italic>Terminalia</italic></bold> (Fig. <xref ref-type="fig" rid="F2">2a–d</xref>). Strongly sclerotized. Sternite 9 moderately narrow, without a ventral projection. Hypandrium absent, or probably fused with segment 9. Gonocoxites proximally wide, distally pointed and hooked. Stylus large and wide, median part hollow and connected to gonocoxites, caudal lobe with long inner setae (Fig. <xref ref-type="fig" rid="F2">2d</xref>). Distal part of penis curving upwards and forwards, then directed downwards.</p><fig id="F2" position="float" orientation="portrait"><object-id xmlns:xlink="http://www.w3.org/1999/xlink" content-type="doi" xlink:type="simple">10.3897/zookeys.1081.72606.figure2</object-id><object-id xmlns:xlink="http://www.w3.org/1999/xlink" content-type="arpha" xlink:type="simple">18301436-00E0-5AFB-9C3B-C26CE9F04513</object-id><label>Figure 2.</label><caption><p><italic><tp:taxon-name><tp:taxon-name-part taxon-name-part-type="genus" reg="Heteroconis">Heteroconis</tp:taxon-name-part><tp:taxon-name-part taxon-name-part-type="species" reg="orbicularis">orbicularis</tp:taxon-name-part></tp:taxon-name></italic> sp. nov., holotype male, genitalia <bold>a, b</bold> lateral view <bold>c, d</bold> dorsal view <bold>e</bold> ventral view <bold>f</bold> penis, dorsal view. p, penis; s9, ninth sternite; tb, transverse band; goc, gonocoxite; dl, dorso-lateral projection of penis; st, stylus.</p></caption><graphic xmlns:xlink="http://www.w3.org/1999/xlink" xlink:href="zookeys-1081-089-g002.jpg" position="float" orientation="portrait" xlink:type="simple" id="oo_632926.jpg"><uri content-type="original_file" xlink:type="simple">https://binary.pensoft.net/fig/632926</uri></graphic></fig><p><bold>Female.</bold> unknown.</p></tp:treatment-sec><tp:treatment-sec sec-type="distribution" id="SECID0EDHAE"><title>Distribution.</title><p>China (Yunnan).</p></tp:treatment-sec><tp:treatment-sec sec-type="remarks" id="SECID0EIHAE"><title>Remarks.</title><p>The new species belongs to the <italic><tp:taxon-name><tp:taxon-name-part taxon-name-part-type="genus" reg="Heteroconis">Heteroconis</tp:taxon-name-part><tp:taxon-name-part taxon-name-part-type="species" reg="terminalis">terminalis</tp:taxon-name-part></tp:taxon-name></italic> group sensu <xref ref-type="bibr" rid="B11">Sziráki (2005)</xref>. <italic><tp:taxon-name><tp:taxon-name-part taxon-name-part-type="genus" reg="Heteroconis">Heteroconis</tp:taxon-name-part><tp:taxon-name-part taxon-name-part-type="species" reg="orbicularis">orbicularis</tp:taxon-name-part></tp:taxon-name></italic> sp. nov. appears close to <italic><tp:taxon-name><tp:taxon-name-part taxon-name-part-type="genus" reg="Heteroconis">Heteroconis</tp:taxon-name-part><tp:taxon-name-part taxon-name-part-type="species" reg="helenae">helenae</tp:taxon-name-part></tp:taxon-name></italic> Sziráki, 2001 and <italic><tp:taxon-name><tp:taxon-name-part taxon-name-part-type="genus" reg="Heteroconis">Heteroconis</tp:taxon-name-part><tp:taxon-name-part taxon-name-part-type="species" reg="sakaeratica">sakaeratica</tp:taxon-name-part></tp:taxon-name></italic> Sziráki, 2002, based on the similarities of the male terminalia. However, there is no hypandrium in the new species. Moreover, flagellomeres 11–15 are brown in <italic><tp:taxon-name><tp:taxon-name-part taxon-name-part-type="genus" reg="Heteroconis">H.</tp:taxon-name-part><tp:taxon-name-part taxon-name-part-type="species" reg="helenae">helenae</tp:taxon-name-part></tp:taxon-name></italic> and <italic><tp:taxon-name><tp:taxon-name-part taxon-name-part-type="genus" reg="Heteroconis">H.</tp:taxon-name-part><tp:taxon-name-part taxon-name-part-type="species" reg="sakaeratica">sakaeratica</tp:taxon-name-part></tp:taxon-name></italic>, whereas they are whitish in the new species. Furthermore, the penis of the new species is characterized by a dorsal projection on the apical part, absent in <italic><tp:taxon-name><tp:taxon-name-part taxon-name-part-type="genus" reg="Heteroconis">H.</tp:taxon-name-part><tp:taxon-name-part taxon-name-part-type="species" reg="helenae">helenae</tp:taxon-name-part></tp:taxon-name></italic> and <italic><tp:taxon-name><tp:taxon-name-part taxon-name-part-type="genus" reg="Heteroconis">H.</tp:taxon-name-part><tp:taxon-name-part taxon-name-part-type="species" reg="sakaeratica">sakaeratica</tp:taxon-name-part></tp:taxon-name></italic>. <italic><tp:taxon-name><tp:taxon-name-part taxon-name-part-type="genus" reg="Heteroconis">Heteroconis</tp:taxon-name-part><tp:taxon-name-part taxon-name-part-type="species" reg="orbicularis">orbicularis</tp:taxon-name-part></tp:taxon-name></italic> is distinguished by having its last two flagellomeres dark, by the absence of a hypandrium and a ventral projection on the 9<sup>th</sup> sternite, by basal lobes of styli not connected, by distal part of penis forming a circle, and by dorsal projection of penis very long and slender.</p></tp:treatment-sec><tp:treatment-sec sec-type="etymology" id="SECID0EXKAE"><title>Etymology.</title><p>The new species is named after its penis shape.</p></tp:treatment-sec><ref-list><ref id="B11"><mixed-citation xmlns:xlink="http://www.w3.org/1999/xlink" xlink:type="simple"><person-group><name name-style="western"><surname>Sziráki</surname><given-names>Gy</given-names></name></person-group> (<year>2005</year>) <article-title>Species grouping of several genera and subgenera of <tp:taxon-name><tp:taxon-name-part taxon-name-part-type="family">Coniopterygidae</tp:taxon-name-part></tp:taxon-name>.</article-title><source>Folia Entomologica Hungarica</source><volume>66</volume>: <fpage>101</fpage>–<lpage>136</lpage>.</mixed-citation></ref></ref-list></tp:taxon-treatment>
