# Supplementary material for: ﻿Two new species of Heteroconis Enderlein, 1905 from China (Neuroptera, Coniopterygidae)
Source: Zookeys. 2022 Jan 11;1081:89–98. doi: 10.3897/zookeys.1081.72606 (PMC8766423; doi:10.3897/zookeys.1081.72606)
Supplement: XML Treatment for Heteroconis terminalis [file zookeys.1081.72606-treatment2.xml]

<!DOCTYPE tp:taxon-treatment
  PUBLIC "-//TaxonX//DTD Taxonomic Treatment Publishing DTD v0 20100105//EN" "tax-treatment-NSO.dtd">
<tp:taxon-treatment xmlns:tp="http://www.plazi.org/taxpub"><tp:treatment-meta><kwd-group><label>Taxon classification</label><kwd>
                <named-content content-type="kingdom">Animalia</named-content>
              </kwd><kwd>
                <named-content content-type="order">Neuroptera</named-content>
              </kwd><kwd>
                <named-content content-type="family">Coniopterygidae</named-content>
              </kwd></kwd-group><mixed-citation publication-type="journal"><person-group><name><surname>Zhao</surname><given-names>Yaru</given-names></name><name><surname>Sziráki</surname><given-names>György</given-names></name><name><surname>Liu</surname><given-names>Zhiqi</given-names></name></person-group><article-title>﻿Two new species of <italic><tp:taxon-name><tp:taxon-name-part taxon-name-part-type="genus" reg="Heteroconis">Heteroconis</tp:taxon-name-part></tp:taxon-name></italic> Enderlein, 1905 from China (<tp:taxon-name><tp:taxon-name-part taxon-name-part-type="order">Neuroptera</tp:taxon-name-part></tp:taxon-name>, <tp:taxon-name><tp:taxon-name-part taxon-name-part-type="family">Coniopterygidae</tp:taxon-name-part></tp:taxon-name>)</article-title><source>Zookeys</source><day>11</day><month>01</month><year>2022</year><volume>1081</volume><fpage>89</fpage><lpage>98</lpage><pub-id pub-id-type="doi">10.3897/zookeys.1081.72606</pub-id></mixed-citation></tp:treatment-meta><tp:nomenclature><label>﻿</label><tp:taxon-name>
              <object-id xmlns:xlink="http://www.w3.org/1999/xlink" content-type="arpha" xlink:type="simple">0414E750-D6CD-5DA2-92F6-F075655832C1</object-id>
              <tp:taxon-name-part taxon-name-part-type="genus" reg="Heteroconis">Heteroconis</tp:taxon-name-part>
              <tp:taxon-name-part taxon-name-part-type="species" reg="terminalis">terminalis</tp:taxon-name-part>
            </tp:taxon-name><tp:taxon-authority>(Banks, 1913)</tp:taxon-authority><xref ref-type="fig" rid="F3">Figures 3</xref><xref ref-type="fig" rid="F4">, 4</xref><tp:nomenclature-citation-list><tp:nomenclature-citation><tp:taxon-name>
                  <tp:taxon-name-part taxon-name-part-type="genus" reg="Malacomyza">Malacomyza</tp:taxon-name-part>
                  <tp:taxon-name-part taxon-name-part-type="species" reg="terminalis">terminalis</tp:taxon-name-part>
                </tp:taxon-name><comment>Banks, 1913b: 220. Type locality: India (Maharashtra).</comment></tp:nomenclature-citation></tp:nomenclature-citation-list></tp:nomenclature><tp:treatment-sec sec-type="material" id="SECID0EWMAE"><title>Material examined.</title><p>1 male, China, Guangxi Province, Baise City, Baise Revolt’s Memorial Hall, <named-content xmlns:xlink="http://www.w3.org/1999/xlink" content-type="dwc:verbatimCoordinates" xlink:type="simple"><named-content content-type="geo-json" specific-use="{&#34;type&#34;:&#34;Point&#34;,&#34;coordinates&#34;:[106.632700,23.907200]}" id="NCID0E6MAE" xlink:type="simple">23.9072°N, 106.6327°E</named-content></named-content>, 6.iv.2019, leg. Yaru Zhao; 2 males, China: Guangxi Province, Pingxiang County, <named-content xmlns:xlink="http://www.w3.org/1999/xlink" content-type="dwc:verbatimCoordinates" xlink:type="simple"><named-content content-type="geo-json" specific-use="{&#34;type&#34;:&#34;Point&#34;,&#34;coordinates&#34;:[106.800500,22.138500]}" id="NCID0EHNAE" xlink:type="simple">22.1385°N, 106.8005°E</named-content></named-content>, 12.v.1963, leg. Chikun Yang.</p></tp:treatment-sec><tp:treatment-sec sec-type="remarks" id="SECID0EMNAE"><title>Remarks on the hitherto available descriptions of the species.</title><p>In the original description of <italic><tp:taxon-name><tp:taxon-name-part taxon-name-part-type="genus" reg="Heteroconis">Heteroconis</tp:taxon-name-part><tp:taxon-name-part taxon-name-part-type="species" reg="terminalis">terminalis</tp:taxon-name-part></tp:taxon-name></italic>, the male head is mentioned as having “a swollen cap or top piece” (<xref ref-type="bibr" rid="B1">Banks 1913</xref>). <xref ref-type="bibr" rid="B13">Withycombe (1925)</xref> re-examined a paratype of this species and gave a rather detailed description of its morphology, pointing out that “The latero-dorsal portions of the frons grow out as curved, horn-like projections”. Examination of the above Chinese specimens confirmed that there is a pair of latero-dorsal projections on the frons (<xref ref-type="bibr" rid="B4">Liu 2003</xref>; <xref ref-type="bibr" rid="B5">Liu et al. 2004</xref>). Wing measurements of the Chinese specimens examined in the present study are as follows: forewing length 2.8–3.2 mm, width 1.0–1.3 mm; hindwing length 2.6–3.0 mm, width 0.8–1.1 mm. Male terminalia sclerotized. Stylus about 5-times as long as broad in lateral view, with short and thick spines on distal third.</p><fig id="F3" position="float" orientation="portrait"><object-id xmlns:xlink="http://www.w3.org/1999/xlink" content-type="doi" xlink:type="simple">10.3897/zookeys.1081.72606.figure3</object-id><object-id xmlns:xlink="http://www.w3.org/1999/xlink" content-type="arpha" xlink:type="simple">D47D48FC-8DA2-5328-9865-5CF08D7CA321</object-id><label>Figure 3.</label><caption><p><italic><tp:taxon-name><tp:taxon-name-part taxon-name-part-type="genus" reg="Heteroconis">Heteroconis</tp:taxon-name-part><tp:taxon-name-part taxon-name-part-type="species" reg="terminalis">terminalis</tp:taxon-name-part></tp:taxon-name></italic> (Banks, 1913), male from Guangxi (China) <bold>a</bold> habitus, lateral view <bold>b</bold> head, dorsal view <bold>c</bold> forewing <bold>d</bold> hindwing. Scale bar: 1 mm.</p></caption><graphic xmlns:xlink="http://www.w3.org/1999/xlink" xlink:href="zookeys-1081-089-g003.jpg" position="float" orientation="portrait" xlink:type="simple" id="oo_632927.jpg"><uri content-type="original_file" xlink:type="simple">https://binary.pensoft.net/fig/632927</uri></graphic></fig><fig id="F4" position="float" orientation="portrait"><object-id xmlns:xlink="http://www.w3.org/1999/xlink" content-type="doi" xlink:type="simple">10.3897/zookeys.1081.72606.figure4</object-id><object-id xmlns:xlink="http://www.w3.org/1999/xlink" content-type="arpha" xlink:type="simple">5576576A-F169-5B8B-8BAE-3FD5A6439469</object-id><label>Figure 4.</label><caption><p><italic><tp:taxon-name><tp:taxon-name-part taxon-name-part-type="genus" reg="Heteroconis">Heteroconis</tp:taxon-name-part><tp:taxon-name-part taxon-name-part-type="species" reg="terminalis">terminalis</tp:taxon-name-part></tp:taxon-name></italic> (Banks, 1913), Guangxi male, genitalia <bold>a</bold> lateral view. <bold>b</bold> dorsal view. p, penis; s10, tenth sternite; goc, gonocoxite; dl, dorso-lateral projection of penis; st, stylus; t9, ninth tergite.</p></caption><graphic xmlns:xlink="http://www.w3.org/1999/xlink" xlink:href="zookeys-1081-089-g004.jpg" position="float" orientation="portrait" xlink:type="simple" id="oo_632928.jpg"><uri content-type="original_file" xlink:type="simple">https://binary.pensoft.net/fig/632928</uri></graphic></fig></tp:treatment-sec><tp:treatment-sec sec-type="distribution" id="SECID0EJQAE"><title>Distribution.</title><p>China: Guangxi, Hainan, Yunnan; India: Bombay; Malaysia: Selangor.</p></tp:treatment-sec><ref-list><ref id="B1"><mixed-citation xmlns:xlink="http://www.w3.org/1999/xlink" xlink:type="simple"><person-group><name name-style="western"><surname>Banks</surname><given-names>N</given-names></name></person-group> (<year>1913</year>) <article-title>Synopses and descriptions of exotic <tp:taxon-name><tp:taxon-name-part taxon-name-part-type="order">Neuroptera</tp:taxon-name-part></tp:taxon-name>.</article-title><source>Transactions of the American Entomological Society</source><volume>39</volume>: <fpage>201</fpage>–<lpage>242</lpage>.</mixed-citation></ref><ref id="B13"><mixed-citation xmlns:xlink="http://www.w3.org/1999/xlink" xlink:type="simple"><person-group><name name-style="western"><surname>Withycombe</surname><given-names>CL</given-names></name></person-group> (<year>1925</year>) <article-title>A contribution towards a monograph of the Indian <tp:taxon-name><tp:taxon-name-part taxon-name-part-type="family">Coniopterygidae</tp:taxon-name-part></tp:taxon-name> (<tp:taxon-name><tp:taxon-name-part taxon-name-part-type="order">Neuroptera</tp:taxon-name-part></tp:taxon-name>).</article-title><source>Memoirs of the Department of Agriculture of India, Entomological Series</source><volume>9</volume>: <fpage>1</fpage>–<lpage>20</lpage>.</mixed-citation></ref><ref id="B4"><mixed-citation xmlns:xlink="http://www.w3.org/1999/xlink" xlink:type="simple"><person-group><name name-style="western"><surname>Liu</surname><given-names>ZQ</given-names></name></person-group> (<year>2003</year>) Studies on the taxonomy and the taxonomic information system of <tp:taxon-name><tp:taxon-name-part taxon-name-part-type="family">Coniopterygidae</tp:taxon-name-part></tp:taxon-name> from China. PHD Thesis, China Agricultural University, Beijing.</mixed-citation></ref><ref id="B5"><mixed-citation xmlns:xlink="http://www.w3.org/1999/xlink" xlink:type="simple"><person-group><name name-style="western"><surname>Liu</surname><given-names>ZQ</given-names></name><name name-style="western"><surname>Yang</surname><given-names>CK</given-names></name><name name-style="western"><surname>Shen</surname><given-names>ZR</given-names></name></person-group> (<year>2004</year>) <article-title>A study of the genus <italic><tp:taxon-name><tp:taxon-name-part taxon-name-part-type="genus">Heteroconis</tp:taxon-name-part></tp:taxon-name></italic> Enderlein (<tp:taxon-name><tp:taxon-name-part taxon-name-part-type="class">Insecta</tp:taxon-name-part></tp:taxon-name>: <tp:taxon-name><tp:taxon-name-part taxon-name-part-type="order">Neuroptera</tp:taxon-name-part></tp:taxon-name>: <tp:taxon-name><tp:taxon-name-part taxon-name-part-type="family">Coniopterygidae</tp:taxon-name-part></tp:taxon-name>) with four new species from mainland China.</article-title><source>Raffles Bulletin of Zoology</source><volume>52</volume>: <fpage>365</fpage>–<lpage>372</lpage>.</mixed-citation></ref></ref-list></tp:taxon-treatment>
