# Supplementary material for: ﻿Two new species of Heteroconis Enderlein, 1905 from China (Neuroptera, Coniopterygidae)
Source: Zookeys. 2022 Jan 11;1081:89–98. doi: 10.3897/zookeys.1081.72606 (PMC8766423; doi:10.3897/zookeys.1081.72606)
Supplement: XML Treatment for Heteroconis yunnanensis [file zookeys.1081.72606-treatment3.xml]

<!DOCTYPE tp:taxon-treatment
  PUBLIC "-//TaxonX//DTD Taxonomic Treatment Publishing DTD v0 20100105//EN" "tax-treatment-NSO.dtd">
<tp:taxon-treatment xmlns:tp="http://www.plazi.org/taxpub"><tp:treatment-meta><kwd-group><label>Taxon classification</label><kwd>
                <named-content content-type="kingdom">Animalia</named-content>
              </kwd><kwd>
                <named-content content-type="order">Neuroptera</named-content>
              </kwd><kwd>
                <named-content content-type="family">Coniopterygidae</named-content>
              </kwd></kwd-group><mixed-citation publication-type="journal"><person-group><name><surname>Zhao</surname><given-names>Yaru</given-names></name><name><surname>Sziráki</surname><given-names>György</given-names></name><name><surname>Liu</surname><given-names>Zhiqi</given-names></name></person-group><article-title>﻿Two new species of <italic><tp:taxon-name><tp:taxon-name-part taxon-name-part-type="genus" reg="Heteroconis">Heteroconis</tp:taxon-name-part></tp:taxon-name></italic> Enderlein, 1905 from China (<tp:taxon-name><tp:taxon-name-part taxon-name-part-type="order">Neuroptera</tp:taxon-name-part></tp:taxon-name>, <tp:taxon-name><tp:taxon-name-part taxon-name-part-type="family">Coniopterygidae</tp:taxon-name-part></tp:taxon-name>)</article-title><source>Zookeys</source><day>11</day><month>01</month><year>2022</year><volume>1081</volume><fpage>89</fpage><lpage>98</lpage><pub-id pub-id-type="doi">10.3897/zookeys.1081.72606</pub-id></mixed-citation></tp:treatment-meta><tp:nomenclature><label>﻿</label><tp:taxon-name>
              <object-id xmlns:xlink="http://www.w3.org/1999/xlink" content-type="arpha" xlink:type="simple">1FF3C4C9-E021-5823-9526-564EC1A1BC8A</object-id>
              <tp:taxon-name-part taxon-name-part-type="genus" reg="Heteroconis">Heteroconis</tp:taxon-name-part>
              <tp:taxon-name-part taxon-name-part-type="species" reg="yunnanensis">yunnanensis</tp:taxon-name-part>
              <object-id xmlns:xlink="http://www.w3.org/1999/xlink" content-type="zoobank" xlink:type="simple">http://zoobank.org/E9986666-63B4-431A-A283-6B64F476A732</object-id>
            </tp:taxon-name><tp:taxon-status xmlns:xlink="http://www.w3.org/1999/xlink" xlink:type="simple">sp. nov.</tp:taxon-status><xref ref-type="fig" rid="F5">Figures 5</xref><xref ref-type="fig" rid="F6">, 6</xref></tp:nomenclature><tp:treatment-sec sec-type="diagnosis" id="SECID0E6RAE"><title>Diagnosis.</title><p>Head with projections; basal eight flagellomeres pale; sternite 9 with ventral projection.</p></tp:treatment-sec><tp:treatment-sec sec-type="Holotype" id="SECID0EESAE"><title>Holotype.</title><p>Male, China, Yunnan Province, Ruili County, Ruili Botanical Garden, <named-content xmlns:xlink="http://www.w3.org/1999/xlink" content-type="dwc:verbatimCoordinates" xlink:type="simple"><named-content content-type="geo-json" specific-use="{&#34;type&#34;:&#34;Point&#34;,&#34;coordinates&#34;:[97.817400,24.072300]}" id="NCID0ENSAE" xlink:type="simple">24.0723°N, 97.8174°E</named-content></named-content>, 29.iii.2019, leg. Yaru Zhao.</p></tp:treatment-sec><tp:treatment-sec sec-type="description" id="SECID0ESSAE"><title>Description.</title><p><bold>Male. <italic>Head</italic></bold> (Fig. <xref ref-type="fig" rid="F5">5a, b</xref>). Fuscous. Frons with a pair of lateral knobs above antennae and a median projection between antennae. Eyes dark. Antennae 18-segmented. Basal eight and apical two flagellomeres whitish, the others dark brown. Both third and fourth flagellomeres with a short spine. Scape about 3-times as long as broad. Pedicel 2-times as long as broad. Four basal segments of maxillary palp dark brown, apical palpomere whitish. Labial palps dark brown.</p><fig id="F5" position="float" orientation="portrait"><object-id xmlns:xlink="http://www.w3.org/1999/xlink" content-type="doi" xlink:type="simple">10.3897/zookeys.1081.72606.figure5</object-id><object-id xmlns:xlink="http://www.w3.org/1999/xlink" content-type="arpha" xlink:type="simple">FD527608-7B69-59F8-8BE7-11763D33F989</object-id><label>Figure 5.</label><caption><p><italic><tp:taxon-name><tp:taxon-name-part taxon-name-part-type="genus" reg="Heteroconis">Heteroconis</tp:taxon-name-part><tp:taxon-name-part taxon-name-part-type="species" reg="yunnanensis">yunnanensis</tp:taxon-name-part></tp:taxon-name></italic> sp. nov., holotype male <bold>a</bold> habitus, lateral view <bold>b</bold> head, dorsal view <bold>c</bold> forewing <bold>d</bold> hindwing. Scale bar: 1 mm.</p></caption><graphic xmlns:xlink="http://www.w3.org/1999/xlink" xlink:href="zookeys-1081-089-g005.jpg" position="float" orientation="portrait" xlink:type="simple" id="oo_632929.jpg"><uri content-type="original_file" xlink:type="simple">https://binary.pensoft.net/fig/632929</uri></graphic></fig><p><bold><italic>Thorax</italic>.</bold> Fuscous. Thoracic sutures, apodemes, meso- and metanotum dorsal spots dark. Legs yellowish brown.</p><p><bold><italic>Wings</italic></bold> (Fig. <xref ref-type="fig" rid="F5">5c, d</xref>). Fore wing membrane light grayish-brown. Forewing length 2.7 mm, width 1.2 mm. Hind wing almost hyaline. Hindwing length 2.2 mm, width 0.8 mm.</p><p><bold><italic>Terminalia</italic></bold> (Fig. <xref ref-type="fig" rid="F6">6a–d</xref>). Sclerotized. Sternite 9 with a very long and slender ventral projection. Hypandrium absent, or probably fused with segment 9. Gonocoxite-stylus complex with long hairs on inner surface, caudal ending with long hairs on prominent bases. Stylus about 3-times as long as broad in lateral view, with short and thick spines on distal third. Sternite 10 elongated, slightly sinuous in lateral view, caudal part lyriform in dorsal view. Basal apodeme of penis moderately developed, dorso-lateral projection rather small. Tube of penis rather thick between the basal and dorso-lateral projections, distal part slender, directed downwards and forwards.</p><fig id="F6" position="float" orientation="portrait"><object-id xmlns:xlink="http://www.w3.org/1999/xlink" content-type="doi" xlink:type="simple">10.3897/zookeys.1081.72606.figure6</object-id><object-id xmlns:xlink="http://www.w3.org/1999/xlink" content-type="arpha" xlink:type="simple">F743D88D-587B-5F28-8330-FE08939ABDD0</object-id><label>Figure 6.</label><caption><p><italic><tp:taxon-name><tp:taxon-name-part taxon-name-part-type="genus" reg="Heteroconis">Heteroconis</tp:taxon-name-part><tp:taxon-name-part taxon-name-part-type="species" reg="yunnanensis">yunnanensis</tp:taxon-name-part></tp:taxon-name></italic> sp. nov., holotype male, genitalia <bold>a, b</bold> lateral view <bold>c, d</bold> dorsal view. p, penis; s10, tenth sternite; goc, gonocoxite; dl, dorso-lateral projection of penis; st, stylus; t9, ninth tergite.</p></caption><graphic xmlns:xlink="http://www.w3.org/1999/xlink" xlink:href="zookeys-1081-089-g006.jpg" position="float" orientation="portrait" xlink:type="simple" id="oo_632930.jpg"><uri content-type="original_file" xlink:type="simple">https://binary.pensoft.net/fig/632930</uri></graphic></fig><p><bold>Female.</bold> unknown.</p></tp:treatment-sec><tp:treatment-sec sec-type="distribution" id="SECID0E4VAE"><title>Distribution.</title><p>China (Yunnan).</p></tp:treatment-sec><tp:treatment-sec sec-type="remarks" id="SECID0ECWAE"><title>Remarks.</title><p>The new species belongs to the <italic><tp:taxon-name><tp:taxon-name-part taxon-name-part-type="genus" reg="Heteroconis">Heteroconis</tp:taxon-name-part><tp:taxon-name-part taxon-name-part-type="species" reg="terminalis">terminalis</tp:taxon-name-part></tp:taxon-name></italic> group sensu <xref ref-type="bibr" rid="B11">Sziráki (2005)</xref>. The male genitalia suggest a relationship with <italic><tp:taxon-name><tp:taxon-name-part taxon-name-part-type="genus" reg="Heteroconis">Heteroconis</tp:taxon-name-part><tp:taxon-name-part taxon-name-part-type="species" reg="terminalis">terminalis</tp:taxon-name-part></tp:taxon-name></italic>. However, the new species is characterized by the presence of a median projection on the male frons between the antennae, which is absent in <italic><tp:taxon-name><tp:taxon-name-part taxon-name-part-type="genus" reg="Heteroconis">H.</tp:taxon-name-part><tp:taxon-name-part taxon-name-part-type="species" reg="terminalis">terminalis</tp:taxon-name-part></tp:taxon-name></italic>. The two apical flagellomeres are whitish in the new species, whereas only the apical one is whitish in <italic><tp:taxon-name><tp:taxon-name-part taxon-name-part-type="genus" reg="Heteroconis">H.</tp:taxon-name-part><tp:taxon-name-part taxon-name-part-type="species" reg="terminalis">terminalis</tp:taxon-name-part></tp:taxon-name></italic>. Stylus about 3-times as long as wide in the new species, about 5-times as long as wide in <italic><tp:taxon-name><tp:taxon-name-part taxon-name-part-type="genus" reg="Heteroconis">H.</tp:taxon-name-part><tp:taxon-name-part taxon-name-part-type="species" reg="terminalis">terminalis</tp:taxon-name-part></tp:taxon-name></italic>. <italic><tp:taxon-name><tp:taxon-name-part taxon-name-part-type="genus" reg="Heteroconis">Heteroconis</tp:taxon-name-part><tp:taxon-name-part taxon-name-part-type="species" reg="yunnanensis">yunnanensis</tp:taxon-name-part></tp:taxon-name></italic> sp. nov. is distinguished by having the last two flagellomeres whitish, by the presence of a median projection between the antennae, by flagellomeres 3 and 4 with a short spine, and by stylus about 3 times as long as wide in lateral view.</p></tp:treatment-sec><tp:treatment-sec sec-type="etymology" id="SECID0EOYAE"><title>Etymology.</title><p>The new species is named after its type locality.</p></tp:treatment-sec><ref-list><ref id="B11"><mixed-citation xmlns:xlink="http://www.w3.org/1999/xlink" xlink:type="simple"><person-group><name name-style="western"><surname>Sziráki</surname><given-names>Gy</given-names></name></person-group> (<year>2005</year>) <article-title>Species grouping of several genera and subgenera of <tp:taxon-name><tp:taxon-name-part taxon-name-part-type="family">Coniopterygidae</tp:taxon-name-part></tp:taxon-name>.</article-title><source>Folia Entomologica Hungarica</source><volume>66</volume>: <fpage>101</fpage>–<lpage>136</lpage>.</mixed-citation></ref></ref-list></tp:taxon-treatment>
